# Supplementary material for: Household Food Insecurity Alters Gut Microbiome Composition and Enriches Sutterella in Ethiopian Schoolchildren
Source: Nutrients. 2026 Feb 20;18(4):680. doi: 10.3390/nu18040680 (PMC12942886; doi:10.3390/nu18040680)
Supplement: Supplementary file 1 [file nutrients-18-00680-s001.zip]

Archive with 1 entries (1 files):
- nutrients-4124265-supplementary.pdf
